# Supplementary material for: Reactions of Heterometallic Phosphinidene-Bridged MoMn and MoRe Complexes with Sulfur and Selenium: From Chalcogenophosphinidene- to Trithiophosphonate-Bridged Derivatives
Source: Inorg Chem. 2023 Mar 29;62(14):5677–89. doi: 10.1021/acs.inorgchem.3c00230 (PMC10091403; doi:10.1021/acs.inorgchem.3c00230)
Supplement: Supplementary file 2 — ic3c00230_si_002.xyz [file ic3c00230_si_002.xyz]

72
Compound 4
 Mo                 8.25314800    9.83588900    6.12324000
 Re                10.26967000   11.84017500    4.90472500
 P                  8.18666400   10.16431600    3.63794900
 S                  8.49945000   12.05256600    3.01133600
 S                 10.01735100    9.38381500    4.34963100
 O                  6.90337700   12.67600300    6.27971500
 O                 10.15315500   10.89680000    8.39285400
 O                  9.72944300   14.67160600    5.99437600
 O                 12.69818700   11.43710100    6.75674400
 O                 12.23107600   12.83984000    2.76598700
 C                  7.47025700   11.66258600    6.19731900
 C                  9.58344900   10.60737400    7.41739900
 C                  9.95597200   13.61117500    5.57256800
 C                 11.75856700   11.57935900    6.08378500
 C                 11.49233600   12.48357400    3.59182600
 C                  6.59999500    8.12202700    6.00433300
 H                  6.01206700    7.96358700    5.10511900
 C                  6.28697500    9.01159600    7.06551100
 H                  5.40260500    9.63493100    7.13772000
 C                  7.33755500    8.94062700    8.02546700
 H                  7.38092300    9.47351900    8.96815300
 C                  8.30318300    7.99356100    7.54552400
 H                  9.21931100    7.70877300    8.04974600
 C                  7.84039900    7.49593700    6.30012500
 H                  8.36245100    6.79558100    5.65618800
 C                  7.34940700    8.91090600    2.58722300
 C                  8.12080300    7.86906600    2.00957600
 C                  7.55019400    6.58620100    1.98498600
 H                  8.16601800    5.76376300    1.62830400
 C                  6.23535200    6.33927700    2.34922100
 C                  5.42480800    7.45852400    2.58869100
 H                  4.35723400    7.29719700    2.70802700
 C                  5.92952500    8.74935400    2.70280100
 C                  9.42344000    8.03690200    1.19190700
 C                  9.05407100    7.55514000   -0.23199800
 H                  8.23105800    8.14935700   -0.64841700
 H                  8.75580300    6.50182400   -0.26018100
 H                  9.92254900    7.67234300   -0.89205200
 C                  9.90620200    9.47855100    1.00504800
 H                 10.63398300    9.50018000    0.18486800
 H                 10.41132200    9.90644700    1.87436100
 H                  9.08330400   10.14948400    0.72922100
 C                 10.56845600    7.15820600    1.70489300
 H                 10.28479200    6.09910200    1.74592300
 H                 10.89974000    7.45777700    2.70440100
 H                 11.42926200    7.23852400    1.02919200
 C                  5.63286500    4.94089300    2.42334700
 C                  6.66153400    3.85235400    2.12316800
 C                  4.48158700    4.81459300    1.41672000
 C                  4.95130100    9.94228500    2.76198300
 C                  5.09012600    4.72125300    3.84290800
 C                  5.03771500   10.80457300    4.02829200
 C                  3.49580900    9.47611900    2.64765300
 C                  5.24577200   10.82711100    1.53842000
 H                  7.51502200    3.89532300    2.81158200
 H                  6.20071400    2.86315700    2.22954100
 H                  7.04825700    3.92392200    1.09879900
 H                  3.68084800    5.53738300    1.61368000
 H                  4.83280500    4.97666500    0.39030100
 H                  4.03939500    3.81144700    1.46774400
 H                  5.89164800    4.79085700    4.59003600
 H                  4.32461400    5.46227400    4.10505700
 H                  4.63434900    3.72676300    3.93133500
 H                  3.31558800    8.88501000    1.74185000
 H                  3.17742500    8.88322100    3.51529700
 H                  2.84350800   10.35545300    2.59948700
 H                  6.26241700   11.23690100    1.56581400
 H                  5.13615400   10.25926900    0.60588600
 H                  4.54694100   11.67281400    1.50626900
 H                  5.93457800   11.42707700    4.06997600
 H                  4.18719600   11.49773700    4.04694300
 H                  4.98901800   10.20085100    4.94299100
72
Compound 5
 C                  9.25148300    7.56679900   13.37215200
 C                 10.81670900    5.47343000   13.59547100
 C                 11.66710700    8.10494400   18.82464200
 C                 12.30008500    7.01284500   19.49547800
 C                 10.63569600    8.81039700   19.50248700
 C                 10.04585000    8.20325000   20.61647400
 C                 11.65075700    6.47017000   20.60304200
 C                 12.52623800    9.30938800   13.70534000
 C                 10.47452800    6.98990500   21.13872900
 C                  8.83048300    6.13381500   17.92174500
 C                  9.79705400    6.30044300   22.31819000
 C                 11.97626500    7.83694100   12.01508600
 C                 11.07591400   11.03619900   18.24798300
 C                 13.37620300    8.18551000   13.81589300
 C                 10.18490400   10.26320800   19.22726800
 C                 13.73286800    6.47191000   19.25558700
 C                  7.55652400    6.51275400   15.59319500
 C                 13.03895400    7.26529700   12.78384200
 C                 14.56040100    7.20459500   18.19478700
 C                 13.73487800    4.97045600   18.94605800
 C                 11.65131800    9.10107600   12.60302000
 C                 10.70379700    6.42780600   23.55086300
 C                 14.50210300    6.69725800   20.57687100
 C                  9.20642800    4.37072700   15.89424600
 C                  8.43845000    6.92178500   22.64067500
 C                  8.71884400   10.32374500   18.78300800
 C                 10.31340200   11.03594300   20.55899000
 C                  9.58596000    4.81415100   22.00288000
 Mo                11.12784800    7.39922400   14.07669100
 O                  8.22812700    7.71996500   12.84495800
 O                 10.72693200    4.38798300   13.18986200
 O                  8.44472200    6.05456600   19.01971900
 O                  6.45078200    6.67252700   15.26184100
 O                  9.11618300    3.21792100   15.75221000
 P                 12.05226100    8.39785400   17.02812700
 Re                 9.38632500    6.26853400   16.10467300
 S                 11.92610900    6.34908300   16.24333100
 S                 10.12133100    8.69348700   16.01721500
 H                  9.20320300    8.70713300   21.08301200
 H                 12.10362900    5.60810500   21.09113400
 H                 10.84729000   12.10689600   18.32132700
 H                 12.13970800   10.91594000   18.49169800
 H                 10.92135600   10.77448000   17.19717500
 H                 15.60935900    6.89608200   18.29008300
 H                 14.53238800    8.29317700   18.33061100
 H                 14.26966100    6.96466100   17.16687800
 H                 13.24063200    4.39277600   19.73600400
 H                 14.76693100    4.60368700   18.86721100
 H                 13.22514300    4.75008900   18.00195800
 H                 10.24660100    5.93350600   24.41826000
 H                 10.87441200    7.48000700   23.81188300
 H                 11.68378800    5.96352500   23.38098900
 H                 14.52823500    7.76183600   20.84101600
 H                 14.06185200    6.15676800   21.42090500
 H                 15.53758800    6.34989200   20.46662000
 H                  7.95342000    6.35927500   23.44770700
 H                  8.52976200    7.96100200   22.98145500
 H                  7.77024300    6.90414900   21.77082400
 H                  8.06290500    9.84961300   19.52382800
 H                  8.39588100   11.36741800   18.67182700
 H                  8.55626000    9.81806900   17.82536500
 H                 11.34256100   11.00413800   20.93778200
 H                  9.65650300   10.64920600   21.34390100
 H                 10.04400700   12.08775500   20.39897700
 H                  9.11132900    4.31145800   22.85552400
 H                 10.53263000    4.29710400   21.80501400
 H                  8.94275200    4.68259600   21.12632700
 H                 12.50459800   10.15273800   14.38711100
 H                 14.11494200    8.02849700   14.59451200
 H                 13.52058800    6.31204100   12.59995800
 H                 11.52542100    7.40844700   11.12795500
 H                 10.89060300    9.79083300   12.25647000
73
Compound syn-6
 C                  4.23507400   13.00147400   10.33975400
 C                  2.71153400   14.51044400    8.47912400
 C                  2.69592000   14.79795000    9.83982300
 H                  2.04946400   15.60280200   10.18339200
 C                  3.66920800   13.59909400    8.06219400
 H                  3.80272800   13.43765000    6.99674100
 C                  1.79274300    7.89500000   10.62386800
 C                  3.44821900   14.11112600   10.79603100
 C                  4.47979800   12.86231600    8.93819700
 C                  5.61213400   12.08909400    8.20252300
 C                  3.37611500   14.77009400   12.20447600
 C                  1.94482900   14.71501500   12.75815400
 H                  1.62266800   13.68367100   12.94375200
 H                  1.21935000   15.18246500   12.07979100
 H                  1.89383300   15.25426200   13.71252200
 C                  3.88000100    6.93451100   12.42711900
 C                  0.64581300    9.24879200   12.54579500
 C                  4.34074300   14.25681700   13.27321900
 H                  4.29445500   14.94053800   14.12991900
 H                  5.37634900   14.24122900   12.91986500
 H                  4.09859300   13.26732400   13.66619200
 C                  5.20600700    8.84055500   13.75623900
 C                  1.76559500   15.23602500    7.52834900
 C                  3.77352600   16.25282500   12.01402700
 H                  3.76447800   16.75698100   12.98814100
 H                  3.09841200   16.80841100   11.35552700
 H                  4.78682300   16.33704700   11.60300900
 C                  0.81368700   11.88916800    9.93742600
 H                  1.14873400   12.86326500   10.27696400
 C                  2.67363800    8.31201000   14.43482700
 C                  5.03108900   11.01363800    7.27367800
 H                  5.83851700   10.53982300    6.70113500
 H                  4.32108800   11.43284100    6.54868100
 H                  4.52048800   10.22392000    7.83738000
 C                  6.35908300   13.13121900    7.33679400
 H                  6.77390000   13.93317100    7.95931400
 H                  5.73295400   13.59371900    6.56760500
 H                  7.19455600   12.64016500    6.82304800
 C                  1.40043400   11.13411700    8.89464200
 H                  2.26195000   11.43299900    8.30703500
 C                 -0.24228800   11.12253800   10.50307100
 H                 -0.89312600   11.43478900   11.31183000
 C                  0.31897500   15.00443800    7.98612000
 H                 -0.37905900   15.55388400    7.34175500
 H                  0.15474300   15.34464200    9.01655200
 H                  0.05176100   13.94070900    7.93858000
 C                  0.71854300    9.89053600    8.80494400
 H                  0.93061800    9.09766900    8.09665700
 C                 -0.31538300    9.88274300    9.79239300
 H                 -1.04115500    9.09399500    9.95268700
 C                  6.70785300   11.46478000    9.06657000
 H                  7.52181300   11.14215000    8.40564100
 H                  6.39987200   10.57489600    9.61873900
 H                  7.12694300   12.18183700    9.77951300
 C                  1.90062700   14.73558600    6.09128300
 H                  2.89626400   14.93588100    5.67604700
 H                  1.17150200   15.24241100    5.44813400
 H                  1.71239700   13.65593900    6.01731800
 C                  2.07056800   16.73972800    7.55872800
 H                  3.10080500   16.94200600    7.24125400
 H                  1.94303800   17.16163100    8.56326400
 H                  1.39574300   17.28154600    6.88370000
 Mo                 1.65618000    9.87571300   10.92661200
 O                  1.73013000    6.77470500   10.31984900
 O                  4.06963500    5.81329400   12.17639700
 O                  6.19390000    8.82073300   14.36707500
 O                 -0.08790000    8.93091600   13.38894300
 O                  2.11880000    8.03934200   15.42171800
 P                  4.63239100   11.60529500   11.49610100
 Re                 3.54508100    8.78028700   12.79862000
 S                  4.15440900    9.73373000   10.49122200
 S                  2.85223700   11.25293100   12.69897800
 S                  6.31144600   11.61908600   12.44742700
73
Compound anti-6
 C                  6.21005500   11.55723100   12.44113500
 C                  8.19078300   10.50490300   14.17720400
 C                  8.21748200   10.26635500   12.80865100
 H                  9.02074700    9.64776800   12.41569300
 C                  7.25791400   11.42903400   14.61735200
 H                  7.26223700   11.70920600   15.66549700
 C                  1.93610100    7.86674600   10.61726700
 C                  7.30060000   10.79409000   11.89972300
 C                  6.27660600   11.99973300   13.79757700
 C                  5.46656400   13.11751300   14.50877100
 C                  7.74352700   10.58523300   10.41972500
 C                  7.81030400    9.09267300   10.06910900
 H                  6.81987900    8.62538100   10.09540100
 H                  8.46061600    8.53401600   10.75228300
 H                  8.21312900    8.96752900    9.05564000
 C                  3.91611900    6.85947700   12.56870500
 C                  0.62417700    9.28863000   12.39082700
 C                  6.95793600   11.31200200    9.32795300
 H                  7.50252500   11.19141400    8.38292400
 H                  6.87468100   12.38506200    9.52501600
 H                  5.95518700   10.91655700    9.15004000
 C                  5.01758700    8.75166300   14.13446800
 C                  9.21881700    9.84922600   15.09246000
 C                  9.16851300   11.17957200   10.31010900
 H                  9.52051700   11.09042500    9.27465700
 H                  9.90176100   10.67578600   10.94732100
 H                  9.17039000   12.24398900   10.57481000
 C                  1.17086600   11.90863300    9.86483400
 H                  1.47736800   12.86055000   10.28417300
 C                  2.44617800    8.22115800   14.42198600
 C                  4.60414300   12.52193300   15.62972300
 H                  4.10477900   13.32431200   16.18835000
 H                  5.20727500   11.94387700   16.34102800
 H                  3.82771300   11.85538200   15.23759100
 C                  6.48818000   14.09026500   15.14340800
 H                  7.15830500   14.50898500   14.38270800
 H                  7.10699200   13.63406500   15.92146800
 H                  5.94841400   14.92345900   15.61008300
 C                  1.90039800   11.17230800    8.90337000
 H                  2.84653900   11.47962400    8.47074800
 C                  0.03703300   11.14175000   10.24686300
 H                 -0.72184700   11.44024600   10.96107500
 C                  9.24434100    8.33422500   14.85307500
 H                 10.00076500    7.86544200   15.49545100
 H                  9.49830500    8.08429000   13.81592100
 H                  8.27427200    7.87956900   15.07998900
 C                  1.22564000    9.93957900    8.67586900
 H                  1.52996500    9.16394000    7.98267500
 C                  0.05715200    9.92055100    9.50088200
 H                 -0.69185500    9.13782500    9.53271400
 C                  4.60669300   14.01390200   13.61636600
 H                  4.26420900   14.86903700   14.21235900
 H                  3.70173700   13.53895200   13.23261400
 H                  5.17266600   14.40953000   12.76617700
 C                  8.91364400   10.09922800   16.56892500
 H                  8.98646100   11.16218900   16.83200800
 H                  9.63663200    9.56204200   17.19452200
 H                  7.91034000    9.74705000   16.83956900
 C                 10.60226700   10.43152800   14.76724000
 H                 10.62516700   11.51671800   14.92803900
 H                 10.88510200   10.24323200   13.72357000
 H                 11.36994800    9.97781400   15.40767800
 Mo                 1.85017100    9.85201500   10.89553700
 O                  1.86242100    6.74630600   10.31522300
 O                  4.14032100    5.74320100   12.32638500
 O                  5.86678600    8.73951200   14.93322900
 O                 -0.19274900    9.00168500   13.16313400
 O                  1.76172600    7.93383000   15.31931400
 P                  4.62470400   11.63785700   11.49681200
 Re                 3.54089700    8.70624600   12.92752300
 S                  4.37295700    9.62190000   10.69887300
 S                  2.93547200   11.16889300   12.79788400
 S                  4.30775400   13.14215200   10.30871800
